# Supplementary material for: Inbreeding and Genetic Differentiation Among Geographic Populations of Lactarius hatsudake in Southwest China
Source: J Fungi (Basel). 2025 Jun 8;11(6):438. doi: 10.3390/jof11060438 (PMC12193990; doi:10.3390/jof11060438)
Supplement: Supplementary file 1 [file jof-11-00438-s001.zip]

Archive with 1 entries (1 files):
- jof-3635850-supplementary.xlsx
