# Supplementary material for: Inbreeding and Genetic Differentiation Among Geographic Populations of Lactarius hatsudake in Southwest China
Source: J Fungi (Basel). 2025 Jun 8;11(6):438. doi: 10.3390/jof11060438 (PMC12193990; doi:10.3390/jof11060438)
Supplement: Supplementary file 1 [file jof-11-00438-s001.zip › jof-3635850-supplementary.xlsx]

## Sheet: Sheet1
Supplementary Table 1. Multilocus genotypes of Lactarius hatsudake from southwest China
sample ID	Geographic population	LH1		LH4		LH5		LH8		LH14
BS001	Baoshan, Yunnan	108	108	96	96	105	105	90	90	117	117
BS002	Baoshan, Yunnan	112	112	96	96	105	105	93	93	114	114
BS003	Baoshan, Yunnan	110	110	108	108	111	111	93	93	111	111
BS004	Baoshan, Yunnan	108	108	96	96	108	108	90	90	114	114
BS005	Baoshan, Yunnan	104	104	98	98	111	111	93	93	111	111
BS006	Baoshan, Yunnan	104	104	98	98	111	111	93	93	111	111
BS007	Baoshan, Yunnan	102	102	98	98	108	108	93	93	111	111
BS008	Baoshan, Yunnan	104	104	102	102	105	105	93	93	111	111
BS009	Baoshan, Yunnan	104	104	96	114	105	105	93	93	111	111
BS010	Baoshan, Yunnan	102	102	94	112	102	102	96	96	111	111
BS011	Baoshan, Yunnan	104	104	94	110	105	105	93	93	111	111
BS012	Baoshan, Yunnan	104	104	96	112	105	105	93	93	114	114
BS013	Baoshan, Yunnan	106	106	94	110	105	105	93	93	117	138
BS014	Baoshan, Yunnan	108	108	96	112	105	105	93	93	117	117
BS015	Baoshan, Yunnan	112	112	94	110	105	105	93	93	117	117
BS016	Baoshan, Yunnan	108	108	98	116	108	192	90	90	111	111
BS017	Baoshan, Yunnan	104	104	96	112	111	111	93	93	114	114
BS018	Baoshan, Yunnan	104	104	98	114	111	111	90	90	114	114
BS019	Baoshan, Yunnan	104	104	100	114	108	108	90	90	111	111
BS020	Baoshan, Yunnan	104	104	100	116	105	105	90	90	111	111
DL01	Dali, Yunnan	132	132	110	110	120	147	102	132	108	108
DL02	Dali, Yunnan	132	132	108	108	120	144	117	117	105	105
DL03	Dali, Yunnan	136	136	110	110	120	120	102	102	111	111
DL04	Dali, Yunnan	136	136	112	112	120	120	102	102	108	108
DL05	Dali, Yunnan	132	132	114	114	126	126	102	102	108	108
DL06	Dali, Yunnan	132	132	120	140	108	135	102	102	129	129
DL07	Dali, Yunnan	136	136	118	118	108	132	102	132	108	129
DL08	Dali, Yunnan	108	108	120	120	123	150	102	129	108	125
DL09	Dali, Yunnan	104	104	120	120	120	120	102	102	108	108
DL10	Dali, Yunnan	138	138	110	110	120	120	102	102	108	129
DL11	Dali, Yunnan	138	138	112	112	117	141	102	129	108	108
DL12	Dali, Yunnan	136	136	108	108	117	144	105	105	108	108
DL13	Dali, Yunnan	106	106	128	146	120	144	102	102	111	129
DZ001	Dazhou, Sichuan	116	116	104	104	111	135	102	102	102	123
DZ002	Dazhou, Sichuan	112	112	100	100	114	138	102	102	102	123
DZ003	Dazhou, Sichuan	114	114	100	100	114	138	102	102	105	123
DZ004	Dazhou, Sichuan	112	112	100	100	117	144	102	102	102	123
DZ005	Dazhou, Sichuan	110	110	100	100	117	144	99	99	102	123
DZ006	Dazhou, Sichuan	114	114	100	100	114	141	102	102	105	126
DZ007	Dazhou, Sichuan	112	112	98	98	114	141	102	102	105	129
DZ008	Dazhou, Sichuan	114	114	100	100	111	135	105	105	96	111
DZ009	Dazhou, Sichuan	114	114	98	98	114	141	108	108	93	111
DZ010	Dazhou, Sichuan	106	106	100	100	117	144	108	108	93	111
DZ011	Dazhou, Sichuan	108	108	102	102	111	135	108	108	93	108
DZ012	Dazhou, Sichuan	106	106	102	102	114	138	105	132	93	111
DZ013	Dazhou, Sichuan	106	130	104	104	111	138	105	105	93	111
DZ014	Dazhou, Sichuan	106	106	102	102	114	138	105	105	93	111
DZ015	Dazhou, Sichuan	104	104	100	100	114	138	102	102	96	111
DZ016	Dazhou, Sichuan	106	106	100	100	117	141	102	102	93	111
DZ017	Dazhou, Sichuan	106	106	98	98	120	147	105	105	93	111
DZ018	Dazhou, Sichuan	106	106	100	100	117	141	105	105	93	111
DZ019	Dazhou, Sichuan	108	108	98	98	114	141	105	105	99	117
DZ020	Dazhou, Sichuan	110	110	98	98	114	141	105	105	93	111
LJ01	Lijiang, Yunnan	110	134	120	140	117	117	114	144	111	111
LJ02	Lijiang, Yunnan	134	134	108	108	117	144	114	144	105	105
LJ03	Lijiang, Yunnan	112	136	110	110	117	144	114	114	105	105
LJ04	Lijiang, Yunnan	106	106	120	120	117	117	102	102	111	111
LJ05	Lijiang, Yunnan	140	140	110	110	117	141	102	102	111	111
LJ06	Lijiang, Yunnan	130	130	114	114	108	135	108	138	108	129
LJ07	Lijiang, Yunnan	108	108	120	120	120	120	102	129	111	111
NJ01	Nujiang, Yunnan	106	106	118	118	123	123	114	114	108	108
NJ02	Nujiang, Yunnan	110	110	110	110	120	147	105	114	108	129
NJ03	Nujiang, Yunnan	132	138	108	108	120	144	114	141	105	105
NJ04	Nujiang, Yunnan	106	130	120	138	117	141	105	135	108	108
NJ05	Nujiang, Yunnan	130	130	118	118	120	147	105	105	108	108
NJ06	Nujiang, Yunnan	130	130	116	116	117	117	102	102	105	105
NJ07	Nujiang, Yunnan	108	108	116	116	117	117	105	132	111	111
NJ08	Nujiang, Yunnan	110	110	116	134	120	147	102	129	111	111
NJ09	Nujiang, Yunnan	130	130	110	110	120	120	102	102	111	111
PE01	Pu'er, Yunnan	104	134	112	112	117	117	117	117	108	108
PE02	Pu'er, Yunnan	108	138	112	132	117	117	117	117	111	111
PE03	Pu'er, Yunnan	110	142	112	130	120	144	117	117	108	108
PE04	Pu'er, Yunnan	110	110	114	132	123	147	114	144	108	108
PE05	Pu'er, Yunnan	112	136	116	134	120	147	117	117	105	105
PE06	Pu'er, Yunnan	106	106	122	142	120	120	117	147	108	129
PT001	Pingtang, Guizhou	108	108	118	118	105	105	93	93	111	111
PT002	Pingtang, Guizhou	108	108	116	116	105	105	93	93	114	114
PT003	Pingtang, Guizhou	110	110	122	122	105	105	96	96	117	117
PT004	Pingtang, Guizhou	110	110	118	118	105	105	96	96	117	117
PT005	Pingtang, Guizhou	112	112	118	118	105	105	93	93	117	117
PT006	Pingtang, Guizhou	120	120	114	114	105	105	93	93	117	117
PT007	Pingtang, Guizhou	118	118	114	114	105	105	93	93	114	114
PT008	Pingtang, Guizhou	114	114	114	114	108	108	90	90	111	111
PT009	Pingtang, Guizhou	112	112	114	114	111	111	90	90	111	111
PT010	Pingtang, Guizhou	112	112	116	116	111	111	90	90	111	111
PT011	Pingtang, Guizhou	112	112	116	116	111	111	90	90	111	111
PT012	Pingtang, Guizhou	108	108	114	114	108	108	90	90	111	132
PT013	Pingtang, Guizhou	110	110	112	112	111	135	93	93	114	135
PT014	Pingtang, Guizhou	108	108	118	118	105	105	93	123	111	111
PT015	Pingtang, Guizhou	106	106	112	112	105	105	93	123	111	111
PT016	Pingtang, Guizhou	110	110	120	120	105	105	96	96	111	111
PT017	Pingtang, Guizhou	112	112	106	106	105	105	93	93	117	117
PT018	Pingtang, Guizhou	112	112	104	104	105	105	90	90	114	114
PT019	Pingtang, Guizhou	114	114	102	102	105	105	90	90	117	117
PT020	Pingtang, Guizhou	122	122	106	106	105	105	93	93	114	114
PT021	Pingtang, Guizhou	120	120	108	108	111	195	90	90	111	111
PT022	Pingtang, Guizhou	114	114	116	116	111	195	93	93	111	111
QN01	Qiandongnan, Guizhou	112	112	116	116	120	120	102	102	108	108
QN02	Qiandongnan, Guizhou	104	104	124	124	117	117	102	102	114	114
QN03	Qiandongnan, Guizhou	104	104	110	110	117	144	114	114	105	105
QN04	Qiandongnan, Guizhou	108	132	110	110	117	141	120	150	108	108
QN05	Qiandongnan, Guizhou	130	130	110	128	108	135	105	135	129	129
